# Supplementary material for: A broad analysis of resistance development in the malaria parasite
Source: Nat Commun. 2016 Jun 15;7:11901. doi: 10.1038/ncomms11901 (PMC4912613; doi:10.1038/ncomms11901)
Supplement: Supplementary Data 1 — Summary of killing rate and selection success for compound panel. Compounds rate of killing profiles were determined based on a comparison analysis to fast (chloroquine - CQ), moderate (pyrimethamine - PYR), and slow (atovaquone - ATQ) compounds profiles. Time length to obtain mutants was analyzed, with 0-50 days, 50-125 days, and > 125 days corresponding to short, moderate, and long, respectively. Selection success was quantified by the generation of resistant mutations with an EC50 fold shift {greater than or equal to} 2. Compounds with successful selections are highlighted in green. Two compounds are noted as having NA selection success, as they were removed from the study due to cross-resistance with a strain generated in this study (MMV028895) or compound instability (MMV665824). [file ncomms11901-s2.xlsx]

## Sheet: Sheet2
Supplementary Data 1: Summary of killing rate and selection success for compound panel. Compounds rate of killing profiles were determined based on a comparison analysis to fast (chloroquine - CQ), moderate (pyrimethamine - PYR), and slow (atovaquone - ATQ) compounds profiles. Time length to obtain mutants was analyzed, with 0-50 days, 50-125 days, and > 125 days corresponding to short, moderate,…
Compound	SMILEs	Killing Rate	Selection Method Used	Times Attempted	Selection Parent Strain(s)	Time Length to Obtain Mutants	Selection Successful?	# of Resistant Strains Generated	EC50 fold shifts observed	Compound Origin
MMV000248	Cl.CCN(CC)CCn1c2ccccc2n(CC(O)c2ccc(Cl)c(Cl)c2)c1=N	CQ (fast)	high dose - continuous	thrice	3D7	LONG	NO	0/3	no shift	MMV
MMV000478	CCOC1=CC2=C(C=C1OCC)C(NCC2)C1=CC(Cl)=CC=C1O	CQ (fast)	high dose	twice	3D7, Dd2	LONG	NO	0/3	no shift	MMV
MMV000787	CCCOCC1=C2C=CC=NC2=C(O)C(CN2CCN(CC2)C2=CC(Cl)=CC=C2)=C1	CQ (fast)	high dose	twice	Dd2, Dd2Δexo1	LONG	NO	0/3	no shift	MMV
MMV006172	CN1CCN(CC1)c1ccc(Nc2c3ccccc3nc3ccccc23)cc1	CQ (fast)	high dose; ramp-up	once; continuous	3D7	LONG	NO	0/3	no shift	MMV
MMV006455	CCCN(CCC)CC(O)COC1=C(C=CC=C1)C(=O)NC1=CC=CC=C1	CQ (fast)	high dose - continuous	continuous	3D7	LONG	NO	0/3	no shift	MMV
MMV006767	COC1=CC2=CC(C(=O)NC3=CC=CC=C3)=C(N)N=C2C=C1OC	PYR (moderate)	high dose	thrice (pulses: 4, 4, and 3)	3D7	MODERATE	YES	2/3*	2-4x	MMV
MMV007181	CC1=C2C=CC(O)=CC2=NC(NC2=CC=C(OCC3=CC=CC=C3)C=C2)=C1	PYR/CQ (moderate)	high dose - continuous	once	3D7	LONG	NO	0/3	no shift	MMV
MMV007224	Brc1ccc(Nc2nc3ccccc3nc2Nc2ccc(Br)cc2)cc1	ATQ (slow)	high dose; intermittent	once; once	3D7; 3D7	LONG	YES	3/3	1.7x	MMV
MMV007564	CC1=CC=C(CN2C3=C(C=CC=C3)N=C2N2CCC(CC2)C(=O)NCC2=CC=CS2)C=C1	PYR/CQ (moderate)	high dose - continuous	once	3D7	SHORT	YES	3/3	7-12x	MMV
MMV008149	CC1=C(C)C2=CC(=CC=C2N1CC1=CC=C(F)C=C1)C(=O)NCC1=CC=CO1	ATQ (slow)	high dose	once	Dd2	SHORT	YES	3/3	8-32x	MMV
MMV009063	OC(CNC1CCCCC1)CN1C2=CC=CC=C2C2=CC=CC=C12	CQ (fast)	high dose - continuous; ramp-up	twice; continuous	3D7; 3D7	LONG	YES	3/3	1.9-3.4x	MMV
MMV009108	CCN(CC)S(=O)(=O)C1=CC=C(C=C1)C1=CSC(NC2=CC(C)=C(C)C=C2)=N1	ATQ (slow)	high dose - continuous	once, continuous	3D7	SHORT	YES	3/3	9x	MMV
MMV011438	COC(=O)c1ccc(cc1)C1N(C(=O)c2ccccc2)c2ccccc2N=C2CC(CC(O)=C12)c1ccc(F)cc1	ATQ (slow)	high dose - continuous	thrice, continuous	3D7; Dd2	LONG	NO	0/3	no shift	MMV
MMV011895	NC1=CC=C(C=C1)C1=NC2=CC(OC3=CC=C(OC4=CC=C5NC(=NC5=C4)C4=CC=C(N)C=C4)C=C3)=CC=C2N1	CQ (fast)	high dose - intermittent	once (pulses: 13)	3D7	LONG	YES	2/3	2-4x	MMV
MMV019017	COCCNCC(O)CN1C2=CC=C(Cl)C=C2C2=C1C=CC(Cl)=C2	CQ (fast)	high dose	twice	Dd2	LONG	NO	0/3	no shift	MMV
MMV019066	COC1=CC=CC=C1CNC(=O)CCN1C(=O)NC2=C(SC=C2)C1=O	ATQ (slow)	high dose - intermittent; high dose - continuous	once (pulses 2); twice	3D7; 3D7	SHORT	YES	3/3	>15x	MMV
MMV019555	Cl.C(CCCNc1c2CCCCc2nc2ccccc12)CCNc1c2CCCCc2nc2ccccc12	CQ (fast)	high dose - continuous	twice	3D7	LONG	NO	0/3	no shift	MMV
MMV019662	COC1=CC=C(C=C1)N1CCN(CC1)C(CNC(=O)C1CCCCC1)C1=CC=C2OCOC2=C1	ATQ (slow)	high dose; ramp-up	once; continuous (twice)	3D7	MODERATE	YES	3/3	15x	MMV
MMV019719	COC1=CC=C(C=C1)C1=C(C)SC(NC(=O)CC2=CC=C3OCCOC3=C2)=N1	CQ (fast)	high dose; ramp-up	once; continuous	3D7	MODERATE	YES	3/3	3x	TCAMS
MMV020746	CC1=CC=C(OC2=NC=CC=C2C(=O)CC2=C3N=CC=CC3=CC=C2)C(C)=C1	ATQ (slow)	high dose - continuous	twice	3D7	SHORT	YES	3/3	6-19x	TCAMS
MMV020750	COC1=CC(=CC(OC)=C1O)C1=NC(=C(N1)C1=CC=CC=C1)C1=CC=CC=C1	PYR (moderate)	high dose	thrice	3D7 (twice), Dd2	LONG	NO	0/3	no shift	MMV
MMV021735	CCCCCCCN(CC1=CC=C(OC(C)(C)C(=O)OCC)C=C1)C(=O)NC1=CC=C(Cl)C=C1OCC	ATQ (slow)	high dose - continuous	once	3D7	LONG	NO	0/3	no shift	TCAMS
MMV022224	[O-]C(=O)C(F)(F)F.CN(C)CC1=CC=C(C=C1)C1=CC2=C(N1)N=CC=C2C1=CC=C(CN(C)C)C=C1	CQ (fast)	high dose; ramp-up	once; continuous	3D7; 3D7	LONG	NO	0/3	no shift	TCAMS
MMV023367	NC1=NC=C(C=C1C1=NC2=C(N1)C=C(F)C=C2)C1=CNN=C1	CQ (fast)	high dose	twice	Dd2, Dd2Δexo1	LONG	YES	3/3	3x	TCAMS
MMV024038	CN(C)S(=O)(=O)C1=CC(=CN=C1N)C1=CC2=C(C=CN=C2C=C1)C1=CC=CC(=C1)S(N)(=O)=O	PYR/CQ (moderate)	high dose - continuous	twice	3D7	SHORT	NO	0/3	no shift	TCAMS
MMV024114	CC1=CC=C(C=C1)S(=O)(=O)N1C=C(C2=CC(Br)=CN=C12)C1=CC(N)=NC=C1	PYR/CQ (moderate)	high dose - intermittent	four (pulses: 4,7,4, and 5)	3D7	LONG	YES	3/3	2x	TCAMS
MMV026596	Cl[H].Cl[H].CNCC1=CC=C2N=C(NC2=C1)C1=COC(CC2=C(OCC(C)C)C=CC(Cl)=C2)=N1	PYR (moderate)	high dose - intermittent; ramp-up	thrice (pulses: 5, 5, and 5); continuous	3D7; 3D7	LONG	NO	0/3	no shift	TCAMS
MMV027496	COC1=C(OCCN(C)C)C=CC(=C1)C1=NC(=C(N1)C1=CC=CC=C1)C1=CC=CC=C1	PYR/CQ (moderate)	high dose - continuous; ramp-up	once; continuous	3D7; 3D7	LONG	NO	0/3	no shift	TCAMS
MMV027634	[Cl-].CC1=NC2=C(C(=O)N1)C1=C(C=CC(CNC3=CC=C(C=C3)C(=O)CC(CCC(O)=O)C(O)=O)=C1)C=C2	ATQ (slow)	high dose - continuous	twice	3D7	SHORT	YES	3/3	>15x	TCAMS
MMV028038	CC(C)C1=CC=CC(=C1)C(NC(=O)C1CC2=C(CN1C(=O)C1=CC=CC(=C1)N1CCOCC1)C=CC=C2)C1CCCC1	ATQ (slow)	high dose; ramp-up	once; continuous	3D7	MODERATE	YES	3/3	5-30x	TCAMS
MMV028895	CN(C)CCCN(C)C(=O)C1CC2=C(C=CC(=C2)C2=CC=CC=C2)N1S(=O)(=O)C1=CC=CC=C1	ATQ (slow)	NA	NA	NA	NA	NA	na	na	TCAMS
MMV029272	ClC1=CC=C(NC(=O)NCC(CCCN2CCC(CC2)C2=CNC3=CC=CC=C23)C2=CC=CC=C2)C=C1Cl	PYR (moderate)	high dose	twice	Dd2, 3D7	LONG	YES	3/3	6-9x	TCAMS
MMV030666	CC(C)(C)OC(=O)N1CCN(CC1)C1=CC=CC=C1NC(=O)C1=C(OC2=CC=C(F)C=C2)C(=CC=C1)C(F)(F)F	PYR (moderate)	high dose - continuous	once	3D7	LONG	NO	0/3	no shift	TCAMS
MMV665789	CC(NCC1=CC=CC=C1)C1=CC(Cl)=CC=C1O	PYR (moderate)	high dose - continuous; ramp-up	thrice; continuous	3D7 (twice), Dd2; 3D7	MODERATE	YES	2/3	3-7x	MMV
MMV665794	FC(F)(F)C1=CC(NC2=C(NC3=CC(=CC=C3)C(F)(F)F)N=C3C=CC=CC3=N2)=CC=C1	PYR (moderate)	high dose - intermittent; high dose - continuous	once (pulses 2); twice	3D7; 3D7	SHORT	NO	0/3	no shift	MMV
MMV665824	CN1C2=CC=CC=C2N=C1C(=O)C1=CC=CC2=CC=CC=C12	ATQ (slow)	NA	NA	NA	NA	NA	na	na	MMV
MMV665852	ClC1=CC=C(NC(=O)NC2=CC=C(Cl)C(Cl)=C2)C=C1Cl	CQ (fast)	high dose - continuous; intermittent	once; once	Dd2; Dd2Δexo1	LONG	NO	0/3	no shift	MMV
MMV665882	OC(CNC1CCCCC1)Cn1c2ccc(I)cc2c2cc(I)ccc12	ATQ (slow)	high dose - intermittent; ramp-up	once; continuous	3D7	LONG	YES	3/3	2-3x	MMV
MMV665888	OC1=C(NC(=O)C2=CC=C(OC3=CC=CC(=C3)C(=O)NC3=C(O)C=CC=C3)C=C2)C=CC=C1	PYR (moderate)	high dose - intermittent; ramp-up	once; continuous	3D7	LONG	NO	0/3	no shift	MMV
MMV665924	COC1=CC=C(C=C1)C(=O)C1CC1C1=CC=C(Cl)C=C1	CQ (fast)	high dose - intermittent; high dose - continuous	once (pulses 2); twice	3D7; 3D7	SHORT	YES	3/3	3-5x	MMV
MMV665928	CCC(C)NCC(O)(C1=CC=C(Cl)C=C1)C1=CC=C(Cl)C=C1	CQ (fast)	high dose - intermittent; high dose - continuous	once (pulses 6); twice	3D7; 3D7	SHORT	NO	0/3	no shift	MMV
MMV665939	FC1=CC=C(C=C1)C(=O)NC1=C(SC=C1)C(=O)NC1CCCCC1	ATQ (slow)	high dose - continuous	once, continuous	3D7	MODERATE	YES	3/3	4-6x	MMV
MMV665943	NC1=CC=C(C=C1)C1=NC2=CC(CC3=CC=C4NC(=NC4=C3)C3=CC=C(N)C=C3)=CC=C2N1	CQ (fast)	high dose - continuous	once	3D7	SHORT	NO	0/3	no shift	MMV
MMV666080	OC1=C2N=CC=CC2=CC=C1C(NC(=O)C1=CC=CC=C1)C1=CC=CC=C1	not avail	high dose; ramp-up; ramp-up pulse	twice; continuous; continuous	3D7	LONG	NO	0/3	no shift	MMV
MMV666687	COc1cc(cc(OC)c1OC)C(=O)ON=C(N)Cc1cccc2ccccc12	CQ (fast)	high dose - intermittent	once	3D7	LONG	NO	0/3	no shift	MMV
MMV668311	C1CN(CCO1)C1=CC=C(C=C1)C1=NN2C(C=C1)=NC=C2C1=CC=NC=C1	CQ (fast)	high dose - continuous; high dose - ramp-up	two (continuous); two (ramp-up)	3D7; 3D7	LONG	NO	0/3	no shift	MMV
MMV668399	C(C1CCN(CC1)C1=NC(=NC(=C1)C1=CC=CN=C1)C1=CC=NC=C1)N1CCOCC1	PYR (moderate)	high dose - intermittent	once (pulses: 7)	3D7	LONG	YES	3/3	2-4x	Dundee
MMV673482	O=C(NC1=CC=CC=C1F)N(CC2)CCC2(CN(C(C)=O)[C@H]3CO)C4=C3NC5=C4C=CC(OC)=C5	PYR (moderate)	high dose - intermittent	four (pulses: 2, 4, 6, and 8)	Dd2	SHORT	YES	2/3	7-18x	DOS
BRD1095	COC1=CC=C(NC(=O)N2CCCCN3[C@H](CN)[C@@H]([C@@H]3C2)C2=CC=C(C=C2)C#CC2=CC=CC=C2)C=C1	PYR/CQ (moderate)	high dose - intermittent	six (pulses: 3, 2, 4, 7, 4, and 5)	Dd2	SHORT	YES	3/3	4-100x	DOS
MMV673964	CN(C)CCCNCC1=CC=C(O1)C1=CC=C(Cl)C(Cl)=C1	CQ (fast)	high dose - continuous	once	3D7	LONG	NO	0/3	no shift	MMV
BRD3444**	COC1=CC=C(C=C1)NC(N2CCCCN3[C@@H]([C@H](C4=CC=C(C#CC5=CC=CC=C5)C=C4)[C@@H]3C2)CO)=O
*Cultures were lost in a liquid nitrogen incident and thus were unable to be submitted to MR4
**analog of BRD1095
MMV Malaria Box (MMV)
GlaxoSmithKline Tres Cantos Antimalarial Set (TCAMS)
University of Dundee (Dundee)
Broad Institute Diversity Oriented Synthesis Library (DOS)
