# Supplementary material for: A broad analysis of resistance development in the malaria parasite
Source: Nat Commun. 2016 Jun 15;7:11901. doi: 10.1038/ncomms11901 (PMC4912613; doi:10.1038/ncomms11901)
Supplement: Supplementary Data 2 — Whole genome sequencing summary for MMV008149. [file ncomms11901-s3.xlsx]

## Sheet: Sheet1
					Supplementary Data 2: Whole genome sequencing summary for MMV008149
Chromosome	Position	Gene_Name	Gene_Descrip	Quality	Ref_Base	Alt_Base	Type	Effect	Impact	Codon_Change	Amino_Acid Change	Dd2 MutCall	MMV008149-F1-ClB2 MutCall	MMV008149-F1-ClB7 MutCall	MMV008149-F2-ClE2 MutCall	MMV008149-F2-ClE3 MutCall	MMV008149-F3-ClB1 MutCall	MMV008149-F3-ClC10 MutCall	Dd2 #RefReads	Dd2 #AltReads	MMV008149-F1-ClB2 #RefReads	MMV008149-F1-ClB2 #AltReads	MMV008149-F1-ClB7 #RefReads	MMV008149-F1-ClB7 #AltReads	MMV008149-F2-ClE2 #RefReads	MMV008149-F2-ClE2 #AltReads	MMV008149-F2-ClE3 #RefReads	MMV008149-F2-ClE3 #AltReads	MMV008149-F3-ClB1 #RefReads	MMV008149-F3-ClB1 #AltReads	MMV008149-F3-ClC10 #RefReads	MMV008149-F3-ClC10 #AltReads	Dd2 ReadRatio	MMV008149-F1-ClB2 ReadRatio	MMV008149-F1-ClB7 ReadRatio	MMV008149-F2-ClE2 ReadRatio	MMV008149-F2-ClE3 ReadRatio	MMV008149-F3-ClB1 ReadRatio	MMV008149-F3-ClC10 ReadRatio
Pf3D7_03_v3	26834			680.29	A	G	SNP	INTERGENIC				0/0	0/1	0/1	1/1	0/1	0/1	1/1	8	0	12	2	6	2	0	5	3	4	3	4	0	2	1	0.857143	0.75	0	0.428571	0.428571	0
Pf3D7_03_v3	26840			656.26	T	A	SNP	INTERGENIC				0/0	0/1	0/1	1/1	0/1	0/1	1/1	11	0	12	2	7	1	0	5	3	4	3	4	0	2	1	0.857143	0.875	0	0.428571	0.428571	0
Pf3D7_03_v3	26841			650.26	G	T	SNP	INTERGENIC				0/0	0/1	0/1	1/1	0/1	0/1	1/1	11	0	12	2	7	1	0	5	3	4	3	4	0	2	1	0.857143	0.875	0	0.428571	0.428571	0
Pf3D7_07_v3	1415006	PF3D7_0732900	rifin+%28RIF%29	612.45	C	T	SNP	SYNONYMOUS_CODING	SILENT	Cta/Tta	L115	0/0	0/1	0/1	0/1	0/1	0/1	0/1	9	0	1	6	1	1	1	1	2	2	0	6	3	1	1	0.142857	0.5	0.5	0.5	0	0.75
Pf3D7_07_v3	1434469			748.87	A	T	SNP	INTERGENIC				0/0	0/1	1/1	0/1	0/1	1/1	0/1	16	2	3	4	0	5	1	5	2	4	0	3	1	3	0.888889	0.428571	0	0.166667	0.333333	0	0.25
Pf3D7_09_v3	1502404	PF3D7_0937800	erythrocyte+membrane+protein+1%2C+PfEMP1+%28VAR%29	1209.47	G	A	SNP	SYNONYMOUS_CODING	SILENT	gtC/gtT	V311	0/0	0/1	0/1	0/1	0/1	0/1	0/1	24	1	1	7	7	0	4	5	5	4	5	11	9	3	0.96	0.125	1	0.444444	0.555556	0.3125	0.75
Pf3D7_10_v3	599301	PF3D7_1014800	conserved+Plasmodium+protein%2C+unknown+function	2055.54	T	C	SNP	SYNONYMOUS_CODING	SILENT	aaA/aaG	K167	0/0	0/0	0/0	0/0	0/0	1/1	0/0	141	0	99	0	77	0	77	0	104	0	0	86	60	0	1	1	1	1	1	0	1
Pf3D7_14_v3	2900948			1175.54	T	A	SNP	INTERGENIC				0/0	0/0	1/1	0/0	0/0	0/0	0/0	47	0	31	0	0	42	43	0	24	0	29	0	28	0	1	1	0	1	1	1	1
M76611	3868	mal_mito_3	apocytochrome+b+%28cyb%29	5012.54	A	G	SNP	NON_SYNONYMOUS_CODING	MISSENSE	tAt/tGt	Y126C	0/0	1/1	0/0	0/0	0/0	0/0	0/0	302	0	0	192	324	0	305	0	312	0	313	0	265	0	1	0	1	1	1	1	1
M76611	3882	mal_mito_3	apocytochrome+b+%28cyb%29	26454.4	G	A	SNP	NON_SYNONYMOUS_CODING	MISSENSE	Ggt/Agt	G131S	0/0	0/0	0/0	1/1	1/1	0/0	1/1	325	0	214	0	361	0	0	324	2	350	342	0	0	290	1	1	1	0	0.00568182	1	0
M76611	4341	mal_mito_3	apocytochrome+b+%28cyb%29	11072.1	G	T	SNP	NON_SYNONYMOUS_CODING	MISSENSE	Gta/Tta	V284L	0/0	0/0	1/1	0/0	0/0	1/1	0/0	190	0	119	0	0	173	182	1	169	0	0	208	160	0	1	1	0	0.994536	1	0	1
Pf3D7_03_v3	385842	PF3D7_0309000	dual+specificity+phosphatase+%28YVH1%29	2221.5	ATTATTTATTATTAT	A	INDEL	INTRON				0/0	1/1	0/0	0/0	0/0	0/0	0/0	94	0	0	53	67	0	57	0	59	0	65	0	55	0	1	0	1	1	1	1	1
Pf3D7_07_v3	413307			1499.35	TAAAAA	T	INDEL	INTERGENIC				0/0	0/0	0/0	1/1	1/1	0/0	1/1	22	1	48	0	42	0	1	14	0	12	46	0	0	18	0.956522	1	1	0.0666667	0	1	0
Pf3D7_07_v3	1415007	PF3D7_0732900	rifin+%28RIF%29	636.4	T	TGGAA	INDEL	FRAME_SHIFT		-/GGAA	-115G?	0/0	0/1	0/1	0/1	0/1	0/1	0/1	7	0	1	6	1	1	1	1	2	2	0	6	3	1	1	0.142857	0.5	0.5	0.5	0	0.75
Pf3D7_09_v3	1502408	PF3D7_0937800	erythrocyte+membrane+protein+1%2C+PfEMP1+%28VAR%29	1091.19	T	TCTC	INDEL	CODON_INSERTION		-/GAG	-310E	0/0	0/1	0/0	0/1	0/1	0/1	0/1	24	1	1	7	7	0	4	5	5	4	6	10	9	3	0.96	0.125	1	0.444444	0.555556	0.375	0.75
Pf3D7_09_v3	1502413	PF3D7_0937800	erythrocyte+membrane+protein+1%2C+PfEMP1+%28VAR%29	1094.19	A	AATGCAATGGCATTGACCATTAGTTCCT	INDEL	CODON_CHANGE_PLUS_CODON_INSERTION		aat/aAGGAACTAATGGTCAATGCCATTGCATat	N308KELMVNAIAY	0/0	0/1	0/0	0/1	0/1	0/1	0/1	24	1	1	7	7	0	4	5	5	4	5	10	9	3	0.96	0.125	1	0.444444	0.555556	0.333333	0.75
Pf3D7_10_v3	16091			861.02	GTCTTACTTTCACTAACTAAGGTCATACTTCTACTAACTAAGGTCTTTCCATCACTGATATAA	G	INDEL	INTERGENIC				0/0	1/1	0/1	0/1	0/1	0/1	0/1	7	0	0	6	4	1	7	2	5	5	5	4	5	6	1	0	0.8	0.777778	0.5	0.555556	0.454545
Pf3D7_10_v3	27620			656.96	T	TA	INDEL	INTERGENIC				0/0	0/1	0/1	0/1	0/1	0/1	0/1	12	2	5	5	6	4	12	3	1	7	7	12	7	4	0.857143	0.5	0.6	0.8	0.125	0.368421	0.636364
Pf3D7_10_v3	998223	PF3D7_1023900	chromodomain-helicase-DNA-binding+protein+1+homolog%2C+putative+%28CHD1%29	4982.5	C	CTTCTTGTACTTG	INDEL	CODON_INSERTION		-/CAAGTACAAGAA	-3080QVQE	0/0	1/1	0/0	0/0	0/0	0/0	0/0	126	0	1	107	110	0	105	0	138	0	105	0	99	0	1	0.00925926	1	1	1	1	1
