# Supplementary material for: A broad analysis of resistance development in the malaria parasite
Source: Nat Commun. 2016 Jun 15;7:11901. doi: 10.1038/ncomms11901 (PMC4912613; doi:10.1038/ncomms11901)
Supplement: Supplementary Data 3 — Raw EC50 and Hill-Slope Data for strains analyzed in a hypoxanthine 48-hour assay with synchronized parasites in a 96-well format. [file ncomms11901-s4.xlsx]

## Sheet: Sheet1
Supplementary Data 3: Raw EC50 and Hill-Slope Data for strains analyzed in a hypoxanthine 48-hour assay with synchronized parasites in a 96-well format
Compound	hypoxanthine 48-hour assay; synchronized parasites; 96-well format
	3D7 (PARENT) EC50 (µM)				TM90C2A (3D7 Parent) EC50 (µM)				W2F6 (PARENT) EC50 (µM)				PfATP4 Mut1 (W2F6 Parent) EC50 (µM)				PfATP4 Mut2 (W2F6 Parent) EC50 (µM)				3D7-C9-WT (PARENT)				PfATP4 Mut3 (3D7-C9-WT Parent) EC50 (µM)
	Average EC50	EC50 SEM	Average Hill Slope	Hill Slope SEM	Average EC50	EC50 SEM	Average Hill Slope	Hill Slope SEM	Average EC50	EC50 SEM	Average Hill Slope	Hill Slope SEM	Average EC50	EC50 SEM	Average Hill Slope	Hill Slope SEM	Average EC50	EC50 SEM	Average Hill Slope	Hill Slope SEM	Average EC50	EC50 SEM	Average Hill Slope	Hill Slope SEM	Average EC50	EC50 SEM	Average Hill Slope	Hill Slope SEM
MMV000248	0.307567	0.00527174	3.60158	0.179622	0.46589	0.0653448	1.29745	0.128315	0.605337	0.089681	3.73348	0.693112	0.732026	0.117637	4.32427	0.712368	0.538754	0.0333353	1.82858	0.263107	0.399027	0.10694	3.00102	0.64889	0.499207	0.118467	3.5209	0.738553
MMV000478	1.06571	0.18464	1.8586	0.2405	1.44242	0.360235	1.36495	0.32085	0.172001	0.00753661	1.69307	0.0188816	0.235	0.001	2.1572	0.0481104	0.247464	0.00589966	1.17839	0.0417852	1.28468	0.0661423	2.59512	0.396588	1.34067	0.281596	1.41064	0.315009
MMV000787	1.45713	0.231958	21.8382	14.7829	1.04453	0.1536	3.96949	0.584163	0.792485	0.137427	1.34539	0.08935	1.02345	0.0810554	2.50125	0.748906	1.49024	0.050215	1.6322	0.296319	0.934889	0.035661	2.25618	0.0775969	1.06885	0.138374	1.77206	0.286902
MMV006172	0.0889135	0.00294173	7.49309	1.58111	0.162183	0.00596839	3.76293	0.584553	0.227283	0.0679894	1.78401	0.571645	0.335361	0.0693398	2.88988	0.422975	0.185632	0.0080845	2.00439	0.0836868	0.0971633	0.0237344	3.83556	1.01489	0.15211	0.0460132	3.94951	0.229007
MMV006455	0.528604	0.0407822	1.84539	0.419579	0.376551	0.132715	2.70381	0.538291	0.106296	0.0043466	3.7075	0.494995	0.0850764	0.0166285	2.36736	0.673851	0.0718002	0.0086538	1.9326	0.0461049
MMV006767	0.95652	0.08542	3.86385	0.81165	2.87044	0.050135	2.23095	0.10905	1.81782	0.669417	1.70031	0.032853	1.25966	0.0769179	1.84081	0.814667	2.50698	0.540794	0.704835	0.0809089	0.739639	0.00433188	2.69734	0.127677	0.841621	0.0807085	2.98004	0.290193
MMV007181	0.343114	0.00641056	3.68927	0.458813	0.278379	0.00345953	2.91126	0.157627	0.0338906	0.00821342	2.25761	0.579375	0.0442989	0.0038389	2.5572	0.019095	0.0468662	0.0213001	1.81738	0.353075	0.182697	0.0184301	2.41109	0.396106	0.201905	0.0171714	1.61869	0.170799
MMV007224	0.283522	0.00293359	4.20205	0.135197	0.154213	0.000490305	1.26434	0.0352603	0.287682	0.0412738	1.8617	0.0957873	0.214987	0.00285705	2.19593	0.137639	0.274334	0.0511263	1.37497	0.0970243	0.398076	0.024112	3.94678	1.2169	0.375746	0.0336268	2.72137	0.294666
MMV007564	0.57778	0.02759	1.6226	0.0472	0.65451	0.08253	1.6661	0.2127	0.502656	0.0251733	2.0292	0.112493	0.471706	0.0336282	1.87673	0.155221	0.454033	0.0608467	1.26375	0.394248	0.477239	0.0144181	2.03693	0.085278	0.455004	0.00566491	1.79115	0.0537274
MMV008149	0.773085	0.068015	1.5892	0.1471	0.90818	0.01767	1.46675	0.04655	0.805488	0.0677748	0.768513	0.0133892	1.18916	0.349873	0.82371	0.00522011	1.09645	0.140551	2.71069	0.433342	2.73959	0.318451	0.746303	0.0304894	2.15868	0.611298	0.730349	0.0328063
MMV009063	0.78539	0.0444524	1.95236	0.108816	0.537474	0.0114335	11.452	0.460008	0.125734	0.00138468	3.3033	0.427065	0.107797	0.0124147	2.70214	0.198227	0.077852	0.0165176	0.810942	0.0368016
MMV009108	0.93033	0.07167	2.49065	0.55115	0.44533	0.02472	1.443	0.0451	0.377941	0.228261	1.42372	0.100187	0.231325	0.0316098	1.68467	0.0704739	0.0227592	0.00409471	0.451921	0.0313642	1.11401	0.122096	2.36764	0.254874	0.246895	0.0922671	1.09155	0.026054
MMV011438	0.428055	0.113727	1.47116	0.388843	0.322306	0.00632829	1.05378	0.187345	0.64416	0.093363	2.01952	0.045925	0.376937	0.0338455	1.11386	0.190793	0.439521	0.186241	2.71833	1.04238	0.513375	0.142688	1.51799	0.371411	0.588841	0.227212	3.34123	1.81726
MMV011895	0.157862	0.0338184	2.54993	0.159017	0.35605	0.01599	6.54627	0.0328673	0.279269	0.00695841	3.17393	0.911031	0.231989	0.0334443	2.35027	0.484363	0.3409	0.00277627	1.51886	0.189331
MMV019017	0.620199	0.214942	1.69456	0.363011	0.868387	0.280732	1.88652	0.565542	0.138087	0.0237399	2.52661	0.618058	0.104374	0.00190553	1.9457	0.335354	0.0506587	0.00599908	0.904248	0.0196674
MMV019066	1.6721	0.771865	0.686	0.0169	1.62118	0.580995	0.821	0.0664	1.26709	0.48247	0.892306	0.334407	0.921106	0.357829	0.535947	0.0325788	1.26929	0.467317	0.819162	0.0715688	2.16617	0.0906952	0.52974	0.00241258	2.38855	0.133963	0.571903	0.0278173
MMV019555	0.0869687	0	4.54791	0	0.279617	0.0100384	5.21287	0.181889	0.491176	0.007934	4.27933	0.12622	0.498171	0.0176747	5.28187	0.567852	0.386549	0.0792422	1.69935	0.37372	0.0941248	0.0184602	2.51552	0.1853	0.0652889	0.0061077	3.13358	1.11662
MMV019662	0.3398	0.04066	1.18442	0.00799	0.209425	0.028035	1.19925	0.29945	0.428361	0.0548819	1.7473	0.18737	0.399538	0.078782	1.85991	0.214486	0.306508	0.0807656	1.11517	0.281304	0.809538	0.194502	1.84005	0.380684	0.642178	0.133006	1.61353	0.373204
MMV019719	0.165205	0.0486541	2.76413	0.797518	0.210381	0.00937756	2.41446	0.484644	0.14323	0.0059075	0.825463	0.084443	0.267948	0.0635925	1.23872	0.004635	0.305247	0.113131	1.23681	0.145728	0.132005	0.0137106	1.64817	0.266917	0.118595	0.0263396	1.60384	0.539743
MMV020746	0.0743436	0.0155308	1.7841	0.457927	0.201458	0.0244994	2.16232	0.0695248	0.246925	0.0329587	1.47631	0.229167	0.243208	0.010506	1.87751	0.436504	0.280527	0.039366	1.1572	0.291058	0.0933471	0.00739415	3.05534	0.52287	0.0779535	0.0047725	1.84964	0.039235
MMV020750	0.341755	0.068165	4.79713	0.904065	0.674165	0.001515	3.3641	0.2943	1.87143	0.263525	1.61119	0.13609	1.20528	0.711172	1.55007	0.783732	3.04364	0.0214165	0.934268	0.102642	0.656159	0.118201	2.14951	0.196098	1.05343	0.45069	1.72279	0.305849
MMV021735	0.459226	0.0483608	3.69118	0.322137	0.891297	0.00825899	2.9826	0.41627	0.361494	0.0022815	1.66044	0.42905	0.441864	0.0459742	2.3537	0.353229	0.337688	0.0245237	1.73294	0.378271	0.542938	0.0067795	2.09918	0.40844	0.493968	0.0718698	1.30676	0.284014
MMV022224	0.343352	0.0305018	3.78404	0.229281	0.737946	0.0242735	2.30676	0.0219144	0.405645	0.0497134	2.19977	0.611073	0.428536	2.55e-05	3.40064	0.02651	0.34317	0.009273	1.5889	0.686114	0.355936	0.00339023	2.40955	0.43467	0.362374	0.0481545	2.47128	0.143345
MMV023367	0.302581	0.00474872	3.36989	0.0821509	0.444671	0.031464	2.11557	0.411344	0.244246	0.0230665	0.771682	0.016723	0.387886	0.003744	1.1538	0.066235	0.457438	0.0494234	1.21552	0.158025	0.269199	0.0014635	1.45044	0.051565	0.377695	0.004619	2.81891	0.548335
MMV024038	0.174059	0.00231024	1.40681	0.267751	0.193636	0.0231552	1.03426	0.0719223	0.326902	0.020286	2.03337	0.43438	0.354868	0.0010675	1.31116	0.090615	0.190735	0.0781442	0.76247	0.0405724	0.258088	0.0006295	1.47141	0.18141	0.319543	0.0738455	1.58586	0.019895
MMV024114	0.264288	0.021811	2.97417	0.363024	1.0485	0.193767	3.24541	0.758647	1.05085	0.274495	1.86664	0.208708	0.685595	0.0744911	1.20029	0.540002	2.1559	0.4752	1.06538	0.0083446	0.219457	0.0118125	1.39939	0.064245	0.301209	0.0276354	2.38098	0.243693
MMV026596	0.377005	0.00230468	2.56659	0.486368	0.267497	0.00302935	2.04104	0.161656	0.645215	0.214047	2.39859	0.046605	0.613631	0.179524	1.50436	0.197021	0.420996	0.0684948	0.713541	0.0715493	0.471998	0.0256749	5.74945	0.768852	0.366398	0.0435934	4.59255	1.06574
MMV027496	0.111596	0.00969069	4.95829	0.0406161	0.299996	0.087546	1.67681	0.0272098	0.271726	0.0392365	4.26668	0.022075	0.235915	0.0213667	3.18455	0.377799	0.344425	0.0123845	1.4125	0.299715	0.0839216	0.0146122	6.2384	2.16723	0.113665	0.0197845	3.50445	0.627361
MMV027634	0.0245882	0.00835049	1.2362	0.214455	0.0643252	0.0075348	1.93812	0.594811	0.0615029	0.0132696	1.09323	0.13004	0.073348	0.021051	1.05537	0.0940633	0.0541215	0.00834508	0.865722	0.113148	0.042148	0.00477281	1.08484	0.0246604	0.0315163	0.00219445	1.06589	0.049505
MMV028038	0.577402	0.208977	0.946623	0.219556	0.286972	0.0116987	1.26836	0.149553	0.488714	0.02791	1.73879	0.00082	0.435895	0.002154	1.7957	0.08557	0.115386	0.0368221	1.10605	0.0910848	0.833481	0.0038155	1.45535	0.144165	0.336437	0.0009735	0.921361	0.0435415
MMV028895	0.0814349	0.00963447	2.01214	0.214037	0.253322	4.68928e-05	1.59454	0.204829	0.153176	0.0201846	1.01922	0.0906138	0.185139	0.018021	1.13472	0.0055	0.217689	0.0175171	2.32505	0.421291	0.0524369	0.00380198	1.26452	0.10883	0.0630196	0.0063217	1.5654	0.147365
MMV029272	0.138907	0.0314806	1.81026	0.151909	0.415234	0.0590706	1.51577	0.0278025	0.835642	0.11321	1.2126	0.021425	0.799453	0.0774021	1.22533	0.1142	0.817075	0.01809	0.622032	0.0527983	0.11535	0.0319579	1.64086	0.366303	0.107768	0.0121027	1.46274	0.001275
MMV030666	0.494218	0.0648024	1.36726	0.00951049	0.543966	0.0285697	1.50606	0.024624	0.29796	0.0447627	1.4316	0.48918	0.283226	0.0354483	1.0402	0.0874592	0.198581	0.0342349	1.53715	0.245954	0.333371	0.0184789	0.760209	0.164736	0.476912	0.130131	1.19404	0.16738
MMV665789	1.24582	0.018305	2.18358	0.427515	1.48083	0.110265	1.43045	0.13195	0.146554	0.0215532	1.56985	0.0291413	0.150864	0.0188204	1.70277	0.257432	0.144922	0.00467511	1.3159	0.07652	1.25405	0.267244	1.96023	0.255799	1.33351	0.358894	2.06897	0.392395
MMV665794	0.102903	0.0087509	3.98562	0.647584	0.0727812	0.0132568	2.50751	0.692344	0.181094	0.0142875	13.7906	1.48633	0.180876	0.000783354	7.10118	7.01288	0.0907438	0.000557881	2.37266	0.946191
MMV665824**
MMV665852	1.23666	0.179525	2.31545	0.656834	0.566195	0.00897035	11.1714	0.572034	1.58563	0.0571784	5.67756	3.40538	2.008	0.073	8.119	0.487	0.902584	0.0377231	2.29116	0.481901
MMV665882	0.075184	0	1.41519	0	0.207218	0.034588	1.14498	0.00948817	0.0257652	0.0022328	1.79153	0.0109	0.0214569	0.00305935	1.68319	0.106101	0.0212098	0.00751064	0.60647	0.354084	0.157605	0.0398678	1.35031	0.148579	0.283421	0.119225	1.44588	0.0823072
MMV665888	1.16336	0.314544	1.68585	0.323253	1.0387	0.20059	2.08997	0.165232	0.514927	0.0735263	4.60514	1.89574	0.312175	0.00672334	1.70737	0.143179	0.360869	0.0957486	1.18966	0.0928651
MMV665924	0.82419	0.02847	1.8714	0.1613	1.59498	0.121805	2.17595	0.25115	1.38234	0.167212	2.4526	0.011493	1.35194	0.277689	2.20168	0.00783705	1.20311	0.243595	0.774441	0.0285594	0.487374	0.0190665	1.95887	0.146383	0.74756	0.177398	2.26352	0.170586
MMV665928	0.49425	0.09053	1.34455	0.26435	0.43164	0.02949	0.9868	0.025	0.1373	0.0201886	2.34738	0.0935432	0.140204	0.016114	2.3226	0.16938	0.121119	0.00734809	1.91829	0.534843	1.16067	0.297086	2.41969	0.438981	0.897658	0.115771	2.02681	0.139324
MMV665939	1.04283	0.059905	2.64675	0.27045	1.35132	0.09725	2.30924	0.43298	9.88463	0.278367	0.767636	0.237364	19.555	0.577	0.68865	0.59535	20.809	1.266	1.23688	0.306824	2.1	0.019	1.011	0.314	4.20999	1.71301	1.2169	0.243999
MMV665943	0.315752	0.0152266	4.0508	0.509899	0.297659	0.0189497	2.47115	0.0848443	0.190928	0.005257	1.01551	0.161484	0.211645	0.001751	1.10169	0.038005	0.19171	0.00819306	1.26108	0.350259	0.197704	0.000696	1.51565	0.002805	0.254949	0.0382346	2.7862	0.684169
MMV666080	0.844985	0.001115	0.8383	0.1885	0.85974	0.06852	1.0222	0.3013	3.16544	0.238973	0.693816	0.0782895	2.40509	0.180232	0.658834	0.0538991	5.49497	1.07691	2.93962	0.51161	3.92209	1.26679	0.509412	0.0537795	3.22896	1.42628	0.65897	0.0410108
MMV666687	0.351346	0	1.44402	0	0.180168	0.0091556	0.473824	0.302812	0.463049	0.11387	1.49908	0.509296	0.559013	0.135718	3.68297	0.51078	0.329923	0.033015	1.42076	0.10197	0.293818	0.0112185	1.47245	0.525653	0.290459	0.0064645	1.70491	0.117265
MMV668311	0.0504648	0.00810298	7.44518	4.44392	0.0858145	0.00358785	6.07319	1.32903	0.0287046	0.0046755	1.73819	0.272558	0.0265124	0.000799858	1.68771	0.196994	0.022314	0.0010258	1.48619	0.0113697	0.0180033	6.73e-05	2.36876	0.260535	0.0204077	0.00140108	2.55925	0.746682
MMV668399	0.081169	0.00888374	2.16506	0.260569	0.086002	0.0144675	1.76452	0.0272623	0.164102	0.0090195	1.28767	0.05743	0.138526	0.0125475	1.18917	0.00676	0.158981	0.0333988	1.74422	0.446917	0.0717821	0.0112516	1.31933	0.227332	0.0987332	0.00525175	1.61582	0.02028
MMV673482	0.232	0.016	1.21	0.019	0.352	0.042	0.865	0.102	0.176	0.002	1.007	0.076	0.288	0.019	0.828	0.105	0.118	0.012	1.429	0.238	0.234	0.000851258	0.93	0.05	0.244	0.089	1.13	0.12
BRD3444*	0.045	0.006	1.47	0.16	0.037	0.003	1.64	0.09	0.0310153	0.000738	2.25408	0.068405	0.0314596	0.00124355	2.07386	0.25408	0.0416491	0.00916195	1.12294	0.0541109	0.0353615	0.00155461	1.42995	0.0353137	0.0608202	0.0039523	1.96905	0.127924
MMV673964	0.63252	0.0680224	3.07519	0.127612	0.569208	0.00474438	1.68828	0.0410691	0.560501	0.106244	1.22695	0.22115	0.611981	0.011794	1.29929	0.308776	0.669698	0.103414	3.07519	0.127612	0.574574	0.00567716	3.48685	0.359987	0.62111	0.0302739	3.27939	0.168699
*BRD3444 is a close analog to BRD1095
**observed loss in potency over time
Unable to run due to compound availability
