# Supplementary material for: A broad analysis of resistance development in the malaria parasite
Source: Nat Commun. 2016 Jun 15;7:11901. doi: 10.1038/ncomms11901 (PMC4912613; doi:10.1038/ncomms11901)
Supplement: Supplementary Data 4 — Raw EC50 and Hill-Slope Data for strains analyzed in a SYBR Green 72-hour assay with synchronized parasites in a 384-well format. [file ncomms11901-s5.xlsx]

## Sheet: Sheet1
Supplementary Data 4: Raw EC50 and Hill-Slope Data for strains analyzed in a SYBR Green 72-hour assay with synchronized parasites in a 384-well format
Compound	SYBR green 72 hour assay; synchronized parasites; 384-well format
	3D7 (PARENT) EC50 (µM)				DHODH (3D7 Parent) EC50 (µM)				Dd2 (PARENT) EC50 (µM)				CYTbQi (Dd2 Parent) EC50 (µM)				CYTb:G131S (Dd2 Parent) EC50 (µM)				HSP90 (Dd2 Parent) EC50 (µM)				PfCRT:Q352R (Dd2 Parent) EC50 (µM)				ProRS (Dd2 Parent) EC50 (µM)
	Average EC50	EC50 SEM	Average Hill Slope	Hill Slope SEM	Average EC50	EC50 SEM	Average Hill Slope	Hill Slope SEM	Average EC50	EC50 SEM	Average Hill Slope	Hill Slope SEM	Average EC50	EC50 SEM	Average Hill Slope	Hill Slope SEM	Average EC50	EC50 SEM	Average Hill Slope	Hill Slope SEM	Average EC50	EC50 SEM	Average Hill Slope	Hill Slope SEM	Average EC50	EC50 SEM	Average Hill Slope	Hill Slope SEM	Average EC50	EC50 SEM	Average Hill Slope	Hill Slope SEM
MMV000248	0.236082	0.00804309	10.0619	1.1032	0.314617	0.0031498	22.3424	0.62176	0.423779	0.0544127	10.5512	4.337	0.339806	0.00389845	22.1975	0.395875	0.367355	0.0056683	2.56514	0.526901	0.328253	0.0084353	6.24144	0.840263	0.329341	0.0019215	17.4777	5.62566	0.360004	0.0300044	6.24144	0.840263
MMV000478	1.84773	0.259531	5.74863	3.30662	1.45107	0.168001	1.41224	0.181697	0.803416	0.12244	1.57097	0.0930076	0.816517	0.114674	2.23801	0.180003	1.37413	0.0786062	1.32114	0.150872	1.04695	0.13405	1.352	0.009	0.784894	0.0634406	1.52499	0.248715	0.6217	0.0005	1.5625	0.1485
MMV000787	0.630963	0.0878748	4.40333	0.141472	0.466907	0.0365491	2.78339	0.192379	0.588211	0.0119833	3.72071	0.353942	0.520221	0.0529345	5.92584	0.186762	0.632014	0.0421469	2.41807	0.637041	0.476328	0.0690296	3.69253	0.0536955	0.699294	0.192644	3.30751	0.500203	0.483826	0.0713356	3.94745	1.10779
MMV006172	0.0460266	0.00549039	7.45379	1.26032	0.0500015	0.00114498	5.60527	0.609723	0.167527	0.0306453	4.96126	1.90656	0.106771	0.0022943	2.74238	0.422372	0.171055	0.00082735	2.29774	0.043691	0.139	0.0150688	4.96126	1.90656	0.0747025	0.000808528	7.05948	0.860196	0.124829	0.00033835	3.27635	1.54536
MMV006455	2.42495	0.965695	3.33719	0.388408	2.82724	0.594797	2.18303	0.269746	1.21299	0.112603	1.91487	0.18577	0.199922	0.0241059	3.04599	0.587382	0.319106	0.0651837	1.88073	0.112475	2.06209	0.480407	1.72736	0.193664	1.21787	0.026174	1.88645	0.216995	0.897031	0.154372	1.28774	0.0022715
MMV006767	0.761777	0.0819712	6.22407	0.879972	0.51854	0.0688498	5.71636	0.418916	1.59737	0.0978399	2.55188	0.511966	1.92749	0.0150505	6.9492	1.62477	1.80195	0.279748	2.14916	0.04188	3.1005	0.8395	1.4045	0.0365	1.48124	0.208535	4.09286	0.750523	1.733	0.009	3.247	0.402
MMV007181	0.149542	0.0204635	4.51088	0.114373	0.205878	0.0219321	2.12459	0.220886	0.186105	0.0441815	1.91746	0.187086	0.143941	0.00185205	2.82217	0.139568	0.245128	0.0217564	2.29098	0.366401	0.120201	0.0024158	1.70526	0.09523	0.133051	0.0260032	1.86675	0.236595	0.105383	0.0124013	1.77011	0.030375
MMV007224	0.366664	0.0438091	6.34849	0.701301	0.60634	0.0362664	5.77247	0.556508	0.274326	0.0348382	5.36541	1.21005	0.327011	0.0358047	5.18707	0.4599	0.285487	0.0125752	4.57185	0.174551	0.246942	0.00643474	5.36541	1.21005	0.287254	0.0392617	6.47909	1.02046	0.298378	0.0365301	5.36541	1.21005
MMV007564	0.681076	0.0447297	3.03085	0.373829	0.630528	0.00019675	2.57974	1.01058	0.392354	0.0288756	2.20234	0.272467	0.573635	0.036986	2.66721	0.201817	1.29749	0.331846	2.50097	0.677145	0.709912	0.140943	1.28688	0.0135439	0.430027	0.0155416	2.39504	0.18023	0.415967	0.0865334	1.52281	0.008193
MMV008149	0.356984	0.0746376	1.8081	0.264547	0.401247	0.0325518	1.36735	0.0852349	0.0898851	0.0144097	1.00682	0.0653725	0.0866468	0.0126961	1.35931	0.103157	> 5				0.190667	0.0179393	0.9805	0.0430242	0.138914	0.0454432	1.0861	0.0663318	0.0667967	0.0197996	0.9186	0.110944
MMV009063	0.463545	0.0797241	3.27405	0.356205	0.715408	0.170045	2.47829	0.0558925	0.187677	0.0127406	1.99364	0.240404	0.256998	0.0200614	2.98569	0.309797	0.411684	0.0108098	2.2561	0.0059225	0.286271	0.040469	1.81538	0.136497	0.314578	0.0311873	2.28128	0.360307	0.143512	0.0073793	1.4988	0.190615
MMV009108	0.759136	0.103065	3.07803	0.73806	0.973258	0.00012715	2.3331	0.256342	0.368003	0.0566606	2.28036	0.125074	0.416449	0.00018155	3.06999	0.212796	0.493871	0.00604805	2.17664	0.162124	0.51155	0.00135	1.978	0.077	0.403964	0.0682826	2.10121	0.118087	0.37315	0.00175	2.3455	0.1065
MMV011438	0.228929	0.00953532	5.33117	0.580757	0.55573	0.0617854	1.74952	0.0415438	0.152366	0.0298706	2.60706	0.514554	0.235118	0.0254881	2.43528	0.226444	0.335783	0.0324231	1.43172	0.17243	0.127021	0.0171801	2.60706	0.514554	0.174065	0.0196931	2.3786	0.220042	0.21955	0.00457913	2.60706	0.514554
MMV011895	0.16935	0.0135655	3.81463	0.699283	0.167963	0.0121997	5.56185	0.229246	0.259134	0.0192312	2.72395	0.249978	0.266794	0.0212028	5.11713	0.153258	0.327743	0.0033249	3.78758	0.069027	0.311047	0.0533786	2.46869	0.448362	0.20622	0.00176867	2.18962	0.0128703	0.231807	0.0184247	2.39331	0.0244738
MMV019017	0.763059	0.208461	2.7616	0.513708	1.04176	0.285873	2.17097	0.335546	0.476523	0.0317485	1.77883	0.229294	0.549459	0.0121615	2.70998	0.007795	0.928632	0.0582885	1.84503	0.13005	0.6137	0.0206347	1.65699	0.310508	0.582079	0.0571258	1.87967	0.027259	0.340161	0.0287271	1.28034	0.1251
MMV019066	0.16822	0.0437495	1.46146	0.128182	0.0534396	0.00855903	1.15666	0.154401	0.0536552	2.043e-05	1.26241	0.165312	0.0735411	0.00601411	1.42875	0.033453	0.149357	0.0308328	1.48513	0.18701	0.0147401	0.00205246	0.953293	0.0411471	0.0626761	0.000417255	1.29833	0.18056	0.04219	0.00679625	1.18833	0.105881
MMV019555	0.0621128	0.00666555	7.29516	0.431109	0.0559547	0.00146129	10.4252	2.61697	0.235821	0.0431703	3.23245	1.16302	0.226576	0.032749	3.88241	0.117463	0.236652	0.00530737	2.50245	0.242023	0.197586	0.0103441	3.74493	1.80829	0.166375	0.018313	4.02347	0.861778	0.230108	0.00970265	3.74493	1.80829
MMV019662	0.98036	0.134676	6.37023	4.13564	0.859582	0.103973	1.95389	0.330422	0.357106	0.0222494	2.19575	0.224884	0.448418	0.00080825	2.36463	0.451627	0.58288	0.0105693	2.22961	0.012226	0.7896	0.077961	1.94967	0.0265665	0.35616	0.0283667	1.77554	0.16634	0.4814	0.0694787	2.551	0.213271
MMV019719	0.200019	0.0053546	3.85292	0.289764	0.179557	0.00042295	2.98322	0.476475	0.260208	0.017694	3.90751	0.42758	0.245158	9.665e-05	5.22313	0.801993	0.260939	0.00378255	3.1459	0.550782	0.28141	0.012909	4.34887	1.44591	0.243988	0.0126436	3.67883	0.280667	0.243842	0.0065377	2.80862	0.0009735
MMV020746	0.0961901	0.0110649	4.67495	0.236913	0.121971	0.0088108	3.814	0.331389	0.241385	0.0040384	4.60506	0.198903	0.267627	0.00156685	4.78643	1.01809	0.326836	0.0074604	4.14694	0.032226	0.200409	0.0019308	3.60167	0.11208	0.141874	0.0159002	3.47651	0.0793721	0.277793	0.0006097	5.00162	0.0486835
MMV020750	0.596502	0.0389947	8.80827	3.2579	0.509343	0.0818279	3.05213	1.75088	0.677798	0.0618904	5.71256	0.743535	0.926851	0.0085017	7.95502	1.91136	0.871547	0.0608155	7.11301	0.449985	0.700333	0.0370945	10.0593	1.86238	0.725228	0.0504516	6.13013	0.281199	0.919133	0.0921127	7.608	0.609766
MMV021735	0.383046	0.107649	4.2967	1.05487	0.459505	0.0345075	3.30075	0.005784	0.257505	0.0047562	3.90541	0.302545	0.222614	0.0255263	4.09651	0.678337	0.497999	0.0454566	1.92161	0.13153	0.274529	0.0133883	4.62444	0.637095	0.259252	5.68e-05	4.13269	0.710441	0.269151	0.0114877	3.68502	0.477947
MMV022224	0.241822	0.0128474	9.77854	0.37504	0.320959	0.0651992	6.39249	1.14754	0.40956	0.0993998	3.8771	0.342663	0.32694	0.0303779	6.06396	0.755025	0.343115	0.0443082	4.02921	0.276693	0.346056	0.00845545	3.15734	0.415257	0.320127	0.0468885	9.30859	1.58792	0.294212	0.0275066	2.85842	0.213033
MMV023367	0.519078	0.00375265	7.30504	2.41856	0.414285	0.0290119	3.40072	0.612078	0.653849	0.141938	4.85377	0.940613	0.625532	0.0452498	3.96246	1.26655	0.709545	0.0382289	3.02304	0.166477	0.491219	0.0023311	5.04174	2.35669	0.421405	0.0399324	5.51912	0.0096105	0.5173	0.0199794	5.63299	0.521833
MMV024038	0.216855	0.0232916	3.49732	0.525034	0.216458	0.00209325	2.20522	0.103898	0.106183	0.00462746	2.41168	0.266961	0.163977	0.00233699	3.2074	0.25268	0.249334	0.00393905	2.83542	0.011421	0.128244	0.0192972	2.18969	0.357803	0.106652	0.0114972	2.49754	0.313657	0.143417	0.00607407	2.25432	0.20362
MMV024114	0.417747	0.0165235	8.65568	0.03024	0.395104	0.050949	4.77646	1.56895	0.765834	0.0834538	2.52206	0.0376558	1.38466	0.213406	3.30278	0.337984	1.67729	0.187181	1.85441	0.046342	0.830722	0.138989	3.12672	0.612857	0.499027	0.0003252	5.1868	0.418214	0.668894	0.099838	3.27621	0.307703
MMV026596	0.32062	0.00745745	13.1282	9.84842	0.391546	0.0371422	3.79942	0.663145	0.347066	0.00182975	4.99377	0.576633	0.430656	0.00563137	6.19735	0.451861	0.442792	0.0241254	3.38606	0.650268	0.372543	0.013208	4.16716	0.271225	0.451031	0.0398442	4.82219	0.504971	0.349073	0.0163103	4.2544	0.0964991
MMV027496	0.117695	0.0063096	8.80654	0.168658	0.128077	0.0003558	5.57449	0.306172	0.30435	0.00137595	27.6468	1.2025	0.317276	0.00235325	25.6738	0.755165	0.32176	0.00256793	25.1108	3.95621	0.311853	0.00136635	25.1019	1.2965	0.21144	0.00024465	16.8611	1.31361	0.3106	0.00011265	25.6227	0.775765
MMV027634	0.0294366	0.00066817	4.7681	0.249797	0.0327414	1.566e-05	3.11363	0.0685755	0.0350692	0.00185578	5.53896	0.39263	0.0418206	0.00192268	15.1243	4.61382	0.0522578	0.00249451	2.12158	0.179577	0.0394361	0.0022544	6.41299	0.83602	0.0381387	0.000387	6.50901	0.0876045	0.0350541	0.00168771	4.78098	0.472999
MMV028038	0.821952	0.107707	2.94994	0.684945	1.26964	0.0155675	2.86924	0.943542	0.298905	0.0104855	4.03257	0.24379	0.339276	0.00942023	3.90727	0.562569	0.461244	0.0306472	2.36996	0.289292	0.431808	0.0674733	2.6357	0.508281	0.313711	0.00200354	3.50807	0.314338	0.296845	0.00985327	3.90616	0.135493
MMV028895	0.0493322	0.0048115	4.17728	0.0477045	0.0808811	0.00139929	2.82838	0.541165	0.348902	0.0190694	4.67767	1.00202	0.739569	0.21211	1.96389	0.185452	0.390196	5.64e-05	2.59785	0.147118	0.332262	0.0267295	3.38381	0.217848	0.239755	0.00961033	7.12033	0.506137	0.370868	0.0169463	2.83019	0.363366
MMV029272	0.169589	0.0314655	6.12467	2.00566	0.147602	0.0174336	3.15677	0.307427	0.823756	0.23911	1.70184	0.255594	0.618651	0.0898164	1.42127	0.0918203	0.920249	0.110774	1.39447	0.117935	0.710156	0.204891	1.53009	0.13862	0.266853	0.010543	4.97032	0.300823	0.591942	0.14257	1.66514	0.142924
MMV030666	0.626909	0.14441	5.34777	0.886999	0.39239	0.0224794	1.55361	0.008252	0.374046	0.0304479	4.4565	0.105056	0.351851	0.0282497	4.38693	0.686108	0.388628	0.00173765	3.69174	1.0426	0.320713	0.0306995	3.08202	0.260724	0.314815	0.0027311	4.94689	0.063991	0.284102	0.0157988	2.88415	0.352596
MMV665789	1.00202	0.146169	2.67318	0.487215	0.727624	0.0880064	1.13213	0.0971081	0.481554	0.0720734	1.60605	0.151968	0.673652	0.0433883	2.68758	0.019678	0.921804	0.0684179	1.84751	0.0031495	0.5574	0.0227	1.2265	0.0185	0.570688	0.0406762	1.44617	0.106788	0.33395	0.03475	1.373	0.013
MMV665794	0.163852	0.0178291	8.24506	1.77509	0.18729	0.0192506	7.47191	0.994244	0.113239	0.00821509	3.96118	0.423129	0.127671	0.0040878	6.61777	0.78327	0.172353	0.03121	5.87444	0.829745	0.140295	0.00950485	4.19445	0.57361	0.116091	0.00731739	3.48046	0.480629	0.0929295	0.00266687	4.25214	0.143221
MMV665824**
MMV665852	1.15784	0.333813	3.63912	0.600943	1.77046	0.326486	3.87071	0.400506	0.893704	0.0429443	3.83202	0.485226	1.00625	0.0387952	6.11588	0.618671	1.11553	0.134979	5.22976	0.826123	0.892756	0.0174136	2.47034	0.218255	0.904832	0.0275619	4.48703	0.397649	0.715939	0.096552	2.42388	0.390886
MMV665882	0.0351763	0.0032819	2.38025	0.297987	0.0506308	0.00349931	1.79654	0.048733	0.0498938	0.0122839	2.25684	0.35261	0.0250543	0.00338244	1.85815	0.0838845	0.0460913	0.00636107	1.7171	0.126175	0.0246385	0.00879106	1.94491	0.138457	0.047137	0.0110402	2.07353	0.361243	0.0254552	0.00243633	1.97844	0.145395
MMV665888	0.614353	0.167214	3.38944	0.679121	1.01938	0.232859	1.85827	0.20441	0.622798	0.0215505	2.93199	0.514195	0.601089	0.00368035	3.83664	0.32939	1.00651	0.080608	2.46598	0.192024	0.843302	0.111579	1.77716	0.227347	0.683397	0.0311701	2.98669	0.373278	0.494736	0.0219632	1.74873	0.135859
MMV665924	0.975711	0.159978	3.12822	0.575793	0.926945	0.126821	1.91218	0.18242	1.19285	0.203832	2.36275	0.269099	1.12945	0.018517	3.13111	0.166742	1.90991	0.388706	2.04622	0.112472	1.68467	0.180305	1.77833	0.191764	1.3948	0.0623455	2.65091	0.0934585	0.9658	0.0798523	1.761	0.153578
MMV665928	0.971878	0.131153	7.2719	3.66542	0.87782	0.0131475	2.77771	0.71792	0.427442	0.0557853	1.92303	0.211334	0.491969	0.0777573	2.84275	0.118448	0.668973	0.0022767	1.73264	0.085445	0.50105	0.02015	1.438	0.027	0.486236	0.0615595	1.75518	0.213606	0.359933	0.0312961	1.57	0.204964
MMV665939	0.725963	0.0788952	4.39331	0.655141	0.77056	0.0282014	2.85096	0.154229	1.96019	0.332178	7.90585	3.7074	1.6078	0.174202	6.82293	1.15132	2.09134	0.4435	6.33352	2.71251	2.18233	0.358871	3.01833	0.575596	1.14464	0.0458396	7.35919	2.69667	2.37733	0.235606	3.633	0.243935
MMV665943	0.369229	0.0189125	6.80268	0.347478	0.334501	0.0129779	3.99015	0.82052	0.412212	0.00368155	5.37034	0.0275175	0.449962	0.0173855	6.74713	0.40121	0.41013	0.0116333	3.88765	0.272612	0.425265	0.0205202	4.92422	0.781563	0.407302	0.088614	4.16214	0.560224	0.415717	0.0148165	4.28567	0.326628
MMV666080	0.681788	0.0789336	2.64261	0.275669	0.779164	0.196702	2.73763	0.773153	0.426483	0.0448366	1.88705	0.128727	1.28607	0.472384	7.31263	4.37488	0.401158	0.0524775	2.12449	0.225584	0.6452	0.056398	2.645	0.329588	0.545312	0.0655528	1.69629	0.219095	0.571367	0.100181	2.52767	0.685887
MMV666687	0.890433	0.13095	1.54445	0.142568	1.06836	0.003251	1.13436	0.0221425	0.313966	0.0158039	13.8828	5.166	0.588327	0.150825	7.59453	3.91671	0.491721	0.192665	1.60322	0.0008165	0.282545	0.0020207	14.5282	8.87767	0.325835	0.00169048	20.5264	0.946207	0.326256	0.0015568	17.999	5.40693
MMV668311	0.0328062	0.00705106	6.79091	0.570332	0.0418592	0.008741	4.5922	1.033	0.0561071	0.00485848	6.73559	1.31637	0.0660072	0.00840204	13.7244	9.20617	0.063066	0.00281296	5.72203	0.617492					0.0632169	0.00661344	7.44432	0.73495	0.0622797	0.00959342	8.22278	1.621
MMV668399	0.0889238	0.0121521	5.27104	0.338906	0.0804035	0.0019848	2.8808	0.389937	0.0870804	0.00839999	4.17412	0.519976	0.161563	0.00882496	4.15039	0.0886698	0.137225	0.00012325	3.32639	1.03583	0.0903278	0.013203	3.3455	0.368093	0.0697958	0.00037708	5.35933	0.827987	0.0866706	0.00454812	3.02222	0.038077
MMV673482	0.126999	0.0152124	2.62478	0.0985396	0.150695	0.0233027	1.73523	0.148806	0.0704316	0.00103073	6.29443	0.704273	0.0835911	0.00319173	9.65588	3.29789	0.182115	0.044806	1.5119	0.347831	0.0943087	0.00628492	2.20782	0.138173	0.0708136	4.2895e-05	6.94662	0.282886	0.0943087	0.00628492	2.20782	0.138173
BRD1095	0.02195	0.000153555	7.84434	0.263033	0.0233955	1.6205e-05	6.37153	0.541435	0.0128395	2.76075e-05	5.25575	1.10346	0.0180183	0.00241327	5.91796	0.972351	0.0236857	0.0015627	7.39135	0.42465	0.0170437	0.00163541	5.25611	0.055651	0.0124562	0.00106677	4.36087	0.387491	0.0170437	0.00163541	5.25611	0.055651
MMV673964	0.289576	0.0164445	12.684	6.5538	0.336542	0.00801442	23.7116	10.6451	0.426443	0.0135442	4.54362	0.609537	0.318858	0.00199585	4.47124	0.192517	0.363356	0.0003479	2.5537	0.214658	0.321529	0.00301365	4.54362	0.609537	0.551701	0.00027665	6.53313	0.91339	0.314794	0.00963445	4.54362	0.609537
**observed loss in potency over time
inactive compound
Unable to run due to compound availability
