# Supplementary material for: A broad analysis of resistance development in the malaria parasite
Source: Nat Commun. 2016 Jun 15;7:11901. doi: 10.1038/ncomms11901 (PMC4912613; doi:10.1038/ncomms11901)
Supplement: Supplementary Data 5 — Raw EC50 and Hill-slop data for strains analyzed in a SYBR green 72-hour assay with asynchronous parasites in a 96- or 1536-well format. [file ncomms11901-s6.xlsx]

## Sheet: Sheet1
Supplementary Data 5: Raw EC50 and Hill-slop data for strains analyzed in a SYBR green 72-hour assay with asynchronous parasites in a 96- or 1536-well format
Compound	SYBR green 72 hour assay; asynchronized parasites; 96-well or 1536-well format
	3D7 (PARENT) EC50 (µM)				ATQ-R4 (3D7 Parent) EC50 (µM)				ATQ-R5 (3D7 Parent) EC50 (µM)				Dd2 (PARENT) EC50 (µM)				GNF449-R2 (Dd2 Parent) EC50 (µM)				NITD609-R2 (Dd2 Parent) EC50 (µM)				GNF156R (Dd2 Parent) EC50 (µM)
	Average EC50	EC50 SEM	Average Hill Slope	Hill Slope SEM	Average EC50	EC50 SEM	Average Hill Slope	Hill Slope SEM	Average EC50	EC50 SEM	Average Hill Slope	Hill Slope SEM	Average EC50	EC50 SEM	Average Hill Slope	Hill Slope SEM	Average EC50	EC50 SEM	Average Hill Slope	Hill Slope SEM	Average EC50	EC50 SEM	Average Hill Slope	Hill Slope SEM	Average EC50	EC50 SEM	Average Hill Slope	Hill Slope SEM
MMV000248	0.1376	0.0103	2.4335	0.6225	0.17655	0.01715	1.593	0.003	0.190567	0.0230084	2.477	0.137209	0.4132	0.113829	2.22233	0.396405	0.49695	0.01705	2.355	0.285	0.2523	0.0389	1.1835	0.0155	0.431667	0.124953	2.28333	0.628513
MMV000478	0.613375	0.0772991	1.1165	0.222444	0.8327	0.029166	1.426	0.11308	0.73345	0.151694	1.62725	0.253368	0.842967	0.0341578	1.8195	0.201266	0.64755	0.115792	1.16322	0.192519	0.660675	0.131966	1.91878	0.582037	0.7639	0.0045	1.2045	0.0795
MMV000787	0.64545	0.00885	1.255	0.133	1.441	0.05	1.952	0.705	1.4295	0.0255	2.847	0.219	1.59457	0.444544	2.23487	0.803507	1.695	0.008	1.739	0.698	1.2485	0.0955	1.292	0.039	1.63267	0.382755	1.9267	0.609933
MMV006172	0.1259	0.02	5.173	0.661	0.21655	0.06185	3.476	0.046	0.1813	0.0473	3.973	0.04	0.29785	0.00835	2.2035	0.5535	0.309667	0.0578315	2.66733	1.0752	0.242233	0.044741	2.88167	1.28888	0.319667	0.0288768	3.001	0.902003
MMV006455	0.148333	0.0121395	0.987567	0.0569739	0.6743	0.0396	2.2935	0.0045	0.5479	0.146785	1.80033	0.287955	0.407967	0.0485272	1.428	0.217489	0.3094	0.0296774	1.186	0.124772	0.257933	0.0504824	0.918033	0.0982419	0.08295	0.01305	1.2975	0.1245
MMV006767	1.51067	0.0918047	2.583	0.329312	2.735	0.402746	3.427	1.1632	2.873	0.330819	4.533	1.05854	0.21515	0.00135	0.66425	0.25615	0.328767	0.0516212	0.781633	0.0307789	0.105683	0.0209284	0.966967	0.157669	0.379267	0.0689785	0.685	0.027907
MMV007181	0.08572	0.00321	3.251	0.165	0.10913	0.0294403	1.869	0.350463	0.0875767	0.00747427	2.23167	0.222954	0.189633	0.0416614	2.926	0.274737	0.15345	0.00395	2.142	0.24	0.127713	0.0228583	1.56533	0.112003	0.1628	0.0165	1.3405	0.0105
MMV007224	0.708833	0.0309226	5.40533	0.353539	0.76625	0.07875	7.051	0.115	0.7187	0.0037	5.6805	0.3865	0.7141	0.0206211	13.8117	3.77142	0.71655	0.00675	7.397	0.917	0.754333	0.0306058	7.44933	0.389192	0.712233	0.032971	6.902	0.530682
MMV007564	0.8669	0.127629	0.8155	0.254962	1.0525	0.0125	1.611	0.203	1.33167	0.320308	1.712	0.320206	0.342333	0.0832822	1.64533	0.453786	0.73885	0.11955	0.8709	0.2271	0.7048	0.0911	0.93155	0.21245	1.62267	0.0775722	2.21433	0.30431
MMV008149	1.06247	0.138775	0.899233	0.144293	3.877	0.008	1.6745	0.3785	1.57933	0.187929	1.14603	0.109269	1.62867	0.278822	1.10543	0.0892972	1.35557	0.192719	0.9235	0.0532904	0.9335	0.139278	0.931533	0.0851486	0.797667	0.104286	1.0258	0.161461
MMV009063	0.281267	0.0138699	1.297	0.0601775	0.668	0.0871832	1.73567	0.47825	0.652	0.0377	2.001	0.1	0.3639	0.026	1.1065	0.0085	0.456967	0.130228	1.36517	0.299977	0.4108	0.0062	1.227	0.041	0.09533	0.00767	0.99035	0.05865
MMV009108	0.851033	0.101602	0.9435	0.0562571	2.4355	0.0525	2.393	0.251	2.35	0.323	1.509	0.002	0.929133	0.133604	1.54167	0.196307	1.01013	0.149223	1.48667	0.0490997	0.5744	0.0462537	1.36	0.112878	1.50233	0.204145	1.50733	0.0693646
MMV011438	0.1871	0.0233	1.4775	0.1305	0.37905	0.05615	1.3515	0.2075	0.3397	0.0075	1.5405	0.2225	0.6546	0.219634	1.544	0.348078	0.551567	0.0698271	1.34863	0.206008	0.30575	0.02755	0.99135	0.01965	0.842267	0.0587983	1.377	0.208713
MMV011895	0.2401	0.0017	1.8425	0.0445	0.544967	0.0344315	2.50333	0.123497	0.5247	0.0313975	2.586	0.113147	0.431233	0.0427721	2.50733	0.331054	0.644233	0.0697335	1.84233	0.12886	0.5595	0.0075	1.908	0.053	0.1261	0.0035	1.3455	0.0215
MMV019017	0.5366	0.0075	1.259	0.022	1.2435	0.0145	1.2465	0.2175	0.84215	0.01325	1.2205	0.0855	0.9976	0.120754	1.19347	0.167871	0.635933	0.0125307	1.02263	0.0813548	0.45645	0.00205	0.69725	0.01805	0.336	0.0029	1.21075	0.23425
MMV019066	0.006982	0.000673583	0.9293	0.146443	0.05713	0.00825	0.55465	0.02925	0.0225967	0.00117502	0.6144	0.204255	0.009511	0.00133453	0.5669	0.110077	0.0082105	0.0001425	0.59735	0.12665	0.013565	0.000855	0.5909	0.0131	0.00767867	0.00100333	0.6263	0.0730162
MMV019555	0.065095	0.010055	3.9375	0.5695	0.080295	0.008445	3.1275	0.0915	0.08567	0.00366	4.175	0.959	0.2412	0.0186	2.1495	0.2475	0.2622	0.0184366	1.905	0.049	0.187733	0.0313848	1.754	0.0734302	0.220033	0.0273045	2.29033	0.328332
MMV019662	0.358	0.0408411	1.309	0.0812949	0.715883	0.0697639	1.54183	0.130903	0.596033	0.0781253	1.54328	0.18748	0.242233	0.0189197	1.20097	0.381714	0.45182	0.0624374	1.38564	0.207028	0.51172	0.0261222	1.637	0.180939	0.4051	0.0237	2.0715	0.0095
MMV019719	0.236167	0.0110312	1.61167	0.0811939	0.202567	0.00133708	1.914	0.26792	0.21255	0.00795	1.765	0.017	0.277233	0.0285612	2.04167	0.460492	0.4052	0.0263	1.21	0.119	0.32765	0.00525	1.707	0.03	0.347333	0.052313	1.25167	0.109949
MMV020746	0.9933	0.0857	1.8835	0.0025	1.972	0.031	1.8695	0.0185	1.4855	0.0465	2.0575	0.3405	1.857	0.48	2.7385	0.0735	2.629	0.047	2.1305	0.2355	2.136	0.006	1.19995	0.45705	3.3745	0.3455	1.3745	0.2235
MMV020750	0.5748	0.0371786	6.44467	1.74825	0.91235	0.0753287	6.9075	1.97203	0.873325	0.0885365	4.3995	2.10186	0.772867	0.0799411	4.92	1.88593	1.46967	0.0202018	4.19607	2.73979	1.2216	0.0970577	3.04305	1.88141	0.66305	0.02515	3.0475	0.6155
MMV021735	0.053775	0.002845	2.8585	0.2925	0.05618	0.00195	1.3565	0.1005	0.062195	0.002535	1.8425	0.2125	1.292	0.057	2.049	0.588	1.7805	0.0345	1.226	0.003	0.773333	0.117073	1.844	0.10686	1.07827	0.137447	1.96967	0.288736
MMV022224	0.2243	0.0003	2.129	0.29	0.371767	0.0496003	2.77233	0.94406	0.35795	0.00025	2.7695	0.0325	0.3017	0.0333	1.798	0.15	0.5176	0.0379	1.3155	0.1485	0.4063	0.0286047	1.71633	0.352904	0.42915	0.09115	1.4295	0.1005
MMV023367	1.129	0.123699	3.808	1.34379	1.6675	0.0105	1.915	0.03	1.53033	0.201743	2.65267	0.279046	1.96	0.184	2.1005	0.0905	2.662	0.005	1.766	0.027	1.605	0.248	2.1785	0.1835	2.5345	0.0165	2.199	0.386
MMV024038	0.763667	0.144268	1.43433	0.170154	1.155	0.0400666	2.60033	0.268185	0.8775	0.0168	2.3675	0.0005	0.509367	0.0314759	1.98833	0.257243	1.00413	0.125202	2.056	0.734215	0.95825	0.01645	1.6805	0.3825	0.8607	0.0561952	2.53233	0.534119
MMV024114	1.17063	0.117649	2.93067	0.518098	1.986	0.156711	2.93767	0.765172	1.72367	0.149427	2.73767	0.109879	1.6365	0.4975	1.68665	1.09035	3.338	0.187	1.9325	0.0185	1.85867	0.354295	2.22633	0.262342	2.89467	0.782497	1.4358	0.253353
MMV026596	0.303567	0.0318993	2.64567	0.0696715	0.3025	0.0284911	2.299	0.247588	0.376367	0.0119806	2.79833	0.122782	0.157533	0.0334633	1.41337	0.215443	0.3065	0.0034	1.3825	0.0585	0.20625	0.00425	1.4295	0.2345	0.41365	0.03555	1.0855	0.0035
MMV027496	0.24105	0.02905	4.011	0.025	0.305267	0.022629	3.314	0.524529	0.30165	0.00215	3.591	0.267	0.7403	0.0687	1.05375	0.11425	2.3255	0.4325	1.4185	0.2965	0.755133	0.0592443	1.10167	0.0492082	1.7955	0.0955	1.307	0.109
MMV027634	0.147833	0.0107973	1.85367	0.117752	0.1939	0.0192034	1.75133	0.13181	0.130237	0.0269041	1.827	0.114199	0.12433	0.0136582	2.62967	0.443031	0.204033	0.0190219	1.56533	0.170715	0.140493	0.027632	1.69833	0.288736	0.22895	0.00275	1.8985	0.0155
MMV028038	1.08903	0.163891	1.42133	0.109475	1.0118	0.129924	1.285	0.165143	0.83855	0.00815	1.3095	0.1705	0.621867	0.103922	0.999367	0.268815	0.554867	0.067951	1.20367	0.131598	0.6116	0.0574	1.5165	0.0105	0.65405	0.01935	1.392	0.131
MMV028895	0.6249	0.0938393	0.9226	0.0533521	1.06653	0.158533	1.186	0.102456	0.8794	0.0136	1.0229	0.0371	6.0075	0.2885	3.9875	0.2205	2.757	0.78	1.8235	0.0905	2.1675	0.3015	1.298	0.022	3.918	0.341	2.642	0.368
MMV029272	2.8735	0.3065	1.3325	0.0755	9.556	0.02	1.741	0.173	4.49	0.075	0.9287	0.0611	0.285067	0.0621732	1.16033	0.123642	0.3733	0.0911652	1.21467	0.019342	0.152	0.0072	1.2125	0.1325	0.332433	0.0760753	1.18467	0.0992746
MMV030666	0.1224	0.0157408	1.26233	0.0756623	0.44795	0.00765	1.382	0.168	0.2508	0.0171074	1.1821	0.174817	0.25455	0.00605	1.1614	0.1676	0.2481	0.0395	1.1455	0.0105	0.220533	0.035184	1.44367	0.195367	0.3642	0.036587	1.0926	0.105349
MMV665789	0.16975	0.0265289	1.26622	0.35449	0.410467	0.00789564	1.35977	0.282327	0.29045	0.0338643	1.60075	0.213916	0.332933	0.0340599	0.788	0.310809	0.200825	0.0269833	0.97825	0.133895	0.261325	0.0393538	0.857825	0.284522	0.6812	0.0461	1.397	0.089
MMV665794	0.31805	0.00155	4.0305	0.1785	0.434167	0.007373	4.9	0.131412	0.3811	0.0078	5.5255	0.1745	0.1994	0.0018	5.1665	0.0205	0.37005	0.01885	5.85	0.15	0.3206	0.00343948	4.60233	0.225192	0.13485	0.00345	2.746	0.14
MMV665824**
MMV665852	1.5529	0.29314	1.57537	0.621454	2.88933	0.0607902	4.109	0.212171	2.7085	0.0365	5.228	1.071	1.79967	0.178854	3.14167	0.246226	1.95267	0.161679	2.889	0.378669	1.7475	0.0485	2.372	0.36	0.74975	0.01195	3.7985	1.5185
MMV665882	0.023015	0.000365	1.9705	0.1705	0.025835	0.000275	1.494	0.065	0.026075	0.000385	2.1055	0.0715	0.03805	0.00479501	2.066	0.450145	0.028185	0.001365	2.0555	0.2005	0.04567	0.0113828	1.587	0.193671	0.0681167	0.0166889	1.80533	0.0904624
MMV665888	0.295	0.0036	1.109	0.018	1.04675	0.11425	1.4885	0.1625	0.98895	0.06205	1.2035	0.1585	0.65965	0.14405	2.12	0.027	0.97205	0.17495	1.405	0.068	0.81155	0.08635	1.6555	0.0505	0.67005	0.04415	1.4455	0.0095
MMV665924	2.465	0.045	0.52015	0.15355	3.40867	0.691607	1.124	0.0630952	3.633	1.04144	1.2083	0.298607	1.584	0.033	1.5055	0.2495	1.295	0.035	1.198	0.069	1.688	0.026	0.98455	0.00365	1.1685	0.0075	1.391	0.176
MMV665928	0.027715	0.000395	1.05415	0.07685	0.09018	0.00095	1.337	0.06	0.07446	0.01237	1.5645	0.2735	0.3313	0.0516	1.726	0.027	0.15963	0.0400442	1.10397	0.151147	0.180098	0.0350655	1.11955	0.162109	0.682333	0.081012	1.418	0.189913
MMV665939	1.222	0.101298	1.1494	0.140304	3.732	0.377434	3.41333	0.25287	3.426	0.064	3.542	0.745	2.06433	0.212769	2.347	0.13238	2.20633	0.266302	2.95567	0.687249	1.4035	0.1345	1.533	0.077	1.28233	0.171671	2.28933	0.653569
MMV665943	0.03394	0.00022	3.3755	0.2665	0.044665	0.004685	4.442	0.038	0.0416	0.00786676	3.224	0.643425	0.4883	0.0085	4.1935	1.2515	0.5881	0.132001	2.32667	0.676679	0.334033	0.0523101	2.80477	1.01674	0.3985	0.0002	3.702	0.16
MMV666080	0.72275	0.138902	2.34317	0.25404	0.74635	0.0938154	1.95167	0.300114	0.75645	0.127611	1.73817	0.181744	0.885867	0.151846	1.795	0.147432	1.11488	0.198242	3.1305	0.704693	1.18618	0.0598109	1.884	0.427527	0.821967	0.18543	1.72167	0.307169
MMV666687	1.0046	0.0614	4.9145	0.1175	0.7835	0.1258	2.08	0.294	0.9135	0.0139	3.906	0.631	0.8702	0.18416	2.513	0.554866	0.812767	0.0793584	3.04467	0.907523	0.53465	0.00165	2.032	0.087	0.6114	0.0126	1.9845	0.2295
MMV668311	0.0136	0.00211	1.5475	0.0245	0.028935	0.002465	2.1535	0.2315	0.028845	0.007505	2.1945	0.5775	0.0388767	0.00519047	1.00877	0.0561604	0.030115	0.000225	1.3404	0.4856	0.015815	0.00463564	1.29943	0.187711	0.03083	0.00083	1.4135	0.4055
MMV668399	0.32185	0.02305	2.878	0.226	0.3321	0.0544185	2.20133	0.309555	0.338767	0.0383966	2.408	0.363611	0.984	0.0870072	1.32773	0.216826	0.938133	0.214005	1.33133	0.0760753	0.652167	0.181681	1.186	0.0446019	0.827167	0.100799	1.58533	0.211931
MMV673482	0.0393667	0.00612906	1.308	0.169777	0.02712	0.00200909	1.49767	0.108019	0.02484	0.00265362	1.85133	0.227318	0.0048135	9.5e-06	1.585	0.533	0.007085	0.001095	1.04525	0.36775	0.007285	0.00044	0.98065	0.12235	0.0048225	0.0001585	1.188	0.166
BRD1095	0.0021485	0.0002015	1.6575	0.1635	0.0031055	0.0001355	1.036	0.019	0.0019505	0.0005785	0.98245	0.00745	0.00257133	0.000461751	1.89167	0.630386	0.00119273	0.000221212	1.25133	0.223313	0.000982567	7.4168e-05	1.63867	0.176115	0.001663	0.000164	1.0628	0.0952
MMV673964	0.06775	0.00064	2.614	0.403	0.16325	0.01345	2.3875	0.0215	0.10772	0.0191186	2.34233	0.125942	1.1203	0.0959775	1.50067	0.0588142	1.0467	0.112425	1.35967	0.115796	0.75585	0.02585	1.6815	0.0015	1.32733	0.0352625	2.18333	0.414675
*assayed in 1536-well format instead of 96-well format
**observed loss in potency over time
